# Supplementary material for: Impact of Adding Immune Checkpoint Inhibitors to Neoadjuvant Chemotherapy on pCR and Tumor Downstaging in Resectable Gastric Cancer: A Meta-Analysis
Source: Cancers (Basel). 2026 Jul 15;18(14):2270. doi: 10.3390/cancers18142270 (PMC13406764; doi:10.3390/cancers18142270)
Supplement: Supplementary file 1 [file cancers-18-02270-s001.zip]

Archive with 1 entries (1 files):
- cancers-4378703-supplementary.pdf
